# Supplementary material for: Prevalence, Risk Factors and Outcomes Associated with Physical Restraint in Acute Medical Inpatients over 4 Years—A Retrospective Cohort Study
Source: Geriatrics (Basel). 2023 Jan 17;8(1):15. doi: 10.3390/geriatrics8010015 (PMC9957493; doi:10.3390/geriatrics8010015)
Supplement: Supplementary file 1 [file geriatrics-08-00015-s001.zip]

Archive with 1 entries (1 files):
- geriatrics-2069479-supplementary.pdf
